# Supplementary material for: Structural basis for membrane recruitment of ATG16L1 by WIPI2 in autophagy
Source: eLife. 2021 Sep 10;10:e70372. doi: 10.7554/eLife.70372 (PMC8455133; doi:10.7554/eLife.70372)
Supplement: Figure 3—source data 1. — Uncropped gel used in Figure 3C,D with lanes labeled similarly. [file elife-70372-fig3-data1.zip]

Archive with 1 entries (1 files):
- Figure3_sourceData1.ai
